# Supplementary material for: Impact of Sample Preparation Methods on Single-Cell X-ray Microscopy and Light Elemental Analysis Evaluated by Combined Low Energy X-ray Fluorescence, STXM and AFM
Source: Molecules. 2023 Feb 20;28(4):1992. doi: 10.3390/molecules28041992 (PMC9962160; doi:10.3390/molecules28041992)
Supplement: Supplementary file 1 [file molecules-28-01992-s001.zip]

Archive with 1 entries (1 files):
- molecules-2095087-supplementary.pdf
